# Supplementary material for: Interleukin-10 and prostaglandin E2 have complementary but distinct suppressive effects on Toll-like receptor-mediated dendritic cell activation in ovarian carcinoma
Source: PLoS One. 2017 Apr 14;12(4):e0175712. doi: 10.1371/journal.pone.0175712 (PMC5391951; doi:10.1371/journal.pone.0175712)
Supplement: S1 Dataset — The separate sheets contain the minimal data sets for the results shown in the manuscript. (XLS) [file pone.0175712.s008.xls]

## Sheet: Fig. 1
Figure 1		Brencicova et al.			"IL10 and PGE2 have complementary but distinct effects on TLR-mediated DC activation in OC"
* please note: when cells from one donor were treated with 2 or more AF samples, the same value for no AF was used for statistical analysis of paired data
		Figure 1A - CD86 expression / R848:				Figure 1A - CD86 expression / LPS:				Figure 1A -CD86 expression / polyI:C:
		CD86 MFI (x1000)				CD86 MFI (x1000)				CD86 MFI (x1000)
		0 percent	10 percent	25 percent		0 percent	10 percent	25 percent		0 percent	10 percent	25 percent
		12205	8027	6348		12994	14241	10990		15196	11743	5157
		35454	19663	16532		36311	25997	26907		25120	9793	6890
		24549	15455	14739		27541	21633	16016		35463	11985	8442
		23227	21190	21873		22715	23120	27797		25120	28143	15751
		23227	14857	14772		22715	16862	17322		25120	9793	6890
		26716	17772	11947		34538	29315	23307		37430	19057	10619
		26716	23440	15672		34538	33783	31997		37430	35771	14155
		29953	17727	14585		50194	42034	34346		31562	57772	24596
		29953	17336	15878		50194	37345	35856		31562	54233	46276
		23639	11878	10172		29842	20195	17700		21450	10535	7122
		64140	56779	54002		53311	66086	61557		39154	20144	13669
		64140	48699	38951		53311	44130	42897		39154	12294	11272
		27968	21136	16958		57536	47337	52546		66258	52503	48107
		27968	12415	12921		57536	45248	40373		66258	42596	26455
		Figure 1B - IL6 expression / R848:				Figure 1B - IL6 expression / LPS:				Figure 1B - IL6 expression / polyI:C:
		IL6 in ng/ml				IL6 in ng/ml				IL6 in ng/ml
		0 percent	10 percent	25 percent		0 percent	10 percent	25 percent		0 percent	10 percent	25 percent
		16363.7	6596.23	5000.94		20353.2	5932.64	3902.89		469.27	264.71	274.3
		49145.8	26964	22636.9		47187.2	23685.5	27697.4		2121.98	596.36	250.41
		49145.8	23605.4	22860.5		47187.2	13859.2	14479		886.22	1156.76	873.88
		44037.4	21414.2	10618.2		20427.2	3977.35	4104.74		886.22	336.97	416.46
		3083.86	1152.51	989.46		20427.2	3366.23	4383.26		662.2	380.24	715.57
		3083.86	2368.76	2533.78		32852.1	12626.2	11363		662.2	473.02	482.43
		48531.1	20785.9	10980.6		32852.1	12886.8	12227.7		1257.36	2701.81	1565.59
		48531.1	7564.86	3413.55		30151.2	7592.41	6012.14		1257.36	1571.45	1893.08
						7933.46	7294.81	8166.95		1116.77	276.86	338.3
						7933.46	6072.43	6134.23		366.21	54.94	87.36
						50128.3	20150.2	15656.7		366.21	14.69	1.17
						50128.3	7872.35	9229.43		300.05	336.29	845.14
										300.05	363.89	870.44
		Figure 1B - IL12p40 expression / R848:				Figure 1B - IL12p40 expression / LPS:				Figure 1B - IL12p40 expression / polyI:C:
		IL12 p40 in ng/ml				IL12 p40 in ng/ml				IL12 p40 in ng/ml
		0 percent	10 percent	25 percent		0 percent	10 percent	25 percent		0 percent	10 percent	25 percent
		58893	18914	17226		30661	17771	8838		597	466	784
		12107	7084	7706		0	0	0		0	298	0
		44051	15229	1561		16327	851	209		45	0	33
		64003	43611	13674		91727	47199	10313		292	153	0
		64003	19941	0		91727	19571	0		292	0	0
		64916	34827	28069		51823	8944	5244		0	0	0
		64916	33594	22308		51823	6308	4619		0	0	0
		48410	17544	8910		21429	1156	0		0	207	114
		48410	18760	15449		21429	5852	2203		0	104	144
		90427	49373	35351		31076	6511	2930		0	61	6
		32655	1690	0		9656	0	0		0	0	0
		32655	0	708		9656	0	0		0	0	298
		68687	52620	43772		31011	15522	11432		0	0	0
		68687	37384	13032		31011	10765	894		0	0	0
		Figure 1B - TNFa expression / R848:				Figure 1B - TNFa expression / LPS:				Figure 1B - TNFa expression / polyI:C:
		TNFa in ng/ml				TNFa in ng/ml				TNFa in ng/ml
		0 percent	10 percent	25 percent		0 percent	10 percent	25 percent		0 percent	10 percent	25 percent
		11536.2	9098.43	8693.59		17593.2	10570.4	13353.4		72.78	39.08	193.44
		11536.2	5328.07	8766.68		17593.2	6215.01	6514.95		52.04	3.41	14.7
		2630.38	1229.78	719.61		5102.1	1739.41	1530.1		1656.76	961.24	950.58
		2630.38	2260.64	1917.92		5102.1	2608.43	3116.61		1656.76	515.22	410.05
		18781.3	19055.3	17491		11838	7577.14	8710.87		96.18	0.03	0
		18781.3	6457.73	4359.51		11838	5655.15	5071.21		96.18	1.21	2.99
		10461.2	6768.99	2386.01		6833.09	2668.68	1834.35
		31895.9	8903.78	5575.25		35688.4	16263.1	18064.7
		31895.9	5030.53	3587.82		35688.4	8525.09	6574.59
		44833.1	11841.1	8877.35		28772.3	15525.5	13826.1
		44833.1	7432.2	5532.87		28772.7	7323.77	11729.7

## Sheet: Fig. 2
Figure 2		Brencicova et al.			"IL10 and PGE2 have complementary but distinct effects on TLR-mediated DC activation in OC"
* please note: when cells from one donor were treated with 2 or more AF samples, the same value for no AF was used for statistical analysis of paired data
		Figure 2A - CD86 expression / R848:				Figure 2A - CD86 expression / LPS:				Figure 2A -CD86 expression / polyI:C:
		CD86 MFI (x1000)				CD86 MFI (x1000)				CD86 MFI (x1000)
		0 percent	10 percent	25 percent		0 percent	10 percent	25 percent		0 percent	10 percent	25 percent
		19696	13741	12504		27152	26508	29181		49995	45140	31266
		19709	10295	9181		27152	18758	17586		49995	32511	24799
		43702	32584	25685		69164	40360	32966		137000	96911	73235
		48554	26296	23297		60719	40967	34731		63350	32460	24166
		27808	15982	14248		43283	42907	38032		41286	24927	20942
		29433	17044	15301		47054	28908	25856		48594	36242	25542
		36712	24594	20785		44937	43158	44416		66070	63240	51306
		20392	11817	12288		36412	25437	22301		29666	12853	15843
		25919	17483	16054		37988	26062	22981		38802	25629	10643
		25919	25341	23965		37988	32970	33368		38802	33600	32174
		11703	12848	13057		21353	18854	19987		17604	19938	28543
		11703	11446	10909		21353	17065	16777		17604	15442	16584
		Figure 2B - IL6 expression / R848:				Figure 2B - IL6 expression / LPS:				Figure 2B - IL6 expression / polyI:C:
		IL6 in pg/ml				IL6 in pg/ml				IL6 in pg/ml
		0 percent	10 percent	25 percent		0 percent	10 percent	25 percent		0 percent	10 percent	25 percent
		76691.8	39179.8	34975.4		66355	21309.8	22366.7		1963.02	1189.17	1741.73
		76691.8	17254.9	10503		66355	19019.2	25451		1963.02	757.98	431.04
		25482.7	9190.72	5227.4		48432.2	29855.3	27988.2		1396.68	132.03	81.49
		12066.7	9864.67	3726.44		14841.3	9560.75	7619.98		840.53	205.68	68.6
		11529.8	20438.1	12266.2		11447.1	26968	11129.1		1429.04	965.28	1654.65
		6924.98	5374	2979.88		13800.5	4039.59	5247.54		689.91	119.78	80.34
		22947.1	14190.3	14705		16893.6	8679.94	9065.13
		21644.2	8975.83	20372.8		8603.49	11447.4	12465.5
		21250.2	14216.4	11551.1		16122.8	17995.9	18570.8
		21250.2	12736.5	16289.8		16122.8	11894.8	18140.4
		16368.7	7495.43	17911.4		18543.7	13345.5	17813.6
		16368.7	9706.47	12432.5		18543.7	19593.4	19765.7
		Figure 2B - IL12p40 expression / R848:				Figure 2B - IL12p40 expression / LPS:				Figure 2B - IL12p40 expression / polyI:C:
		IL12 p40 in pg/ml				IL12 p40 in pg/ml				IL12 p40 in pg/ml
		0 percent	10 percent	25 percent		0 percent	10 percent	25 percent		0 percent	10 percent	25 percent
		147500	110586	83610		81622	12296	5778		417	844	0
		147500	66658	43422		81622	14239	12398		417	0	0
		75543	21985	20421		50108	15365	11331		236	0	0
		15072	6743	3279		11624	4068	810		52	0	0
		11199	7550	3179		8724	2599	1547
		40426	29016	37185		59595	17392	18412
		52548	49966	29615		32103	16099	5296
		38250	12783	8566		17047	3010	3685
		1711	846	975		2927	2269	1992
		1711	800	846		2927	2642	2610
		5912	0	8340		13197	9075	4976
		5912	3709	558		13197	7037	1304
		Figure 2B - TNFa expression / R848:				Figure 2B - TNFa expression / LPS:				Figure 2B - TNFa expression / polyI:C:
		TNFa in pg/ml				TNFa in pg/ml				TNFa in pg/ml
		0 percent	10 percent	25 percent		0 percent	10 percent	25 percent		0 percent	10 percent	25 percent
		153031	179694	138771		151583	170018	174805		3647.76	728.54	173.95
		3231.12	6925.53	2584.86		3669.33	4934.96	4376.16		268.48	0	0
		60819.1	27511.1	25794.4		48113	28074.6	43131.2		1506.28	84.29	30.96
		60819.1	54992.8	57812.1		48113	32034	35013.3		1506.28	100.64	144.87
		2707.82	3283.4	3209.37		8758.48	7123.05	7592.23		210.37	227.27	479.07
		4004.08	7522.63	5515.7		8001.24	4608.29	7524.54		666.51	22.34	26.83
		19018.5	12838.8	16416.7		12128	13614.3	20793.8		2692.26	282.02	250.67
		3829.23	5419.94	14692.9		1818.69	12658.9	12687.6		35.48	82.47	1207.9
		8666.68	7728.82	6693.61		4393.58	11167.9	12617		929.41	2.76	0
		8666.68	5526.38	7370.27		4393.58	6941.11	10080.3		929.41	324.34	122.18
		1563.48	806.07	2497.09		5520.25	5784.81	8318.7		916.15	266.76	416.28
		1563.48	1147.37	1900.05		5520.25	9113.74	12444.9		916.15	558.71	102.66

## Sheet: Fig. 3
Figure 3		Brencicova et al.			"IL10 and PGE2 have complementary but distinct effects on TLR-mediated DC activation in OC"
		Figure 3A - cytokine concentration in AF:
		cytokine concentration in pg/ml
		IL-10	VEGFa	CCL18	IL-6	LIF	TNFalpha	IFNg	Arg-1	PGE2
		212	2697	3362	1557	219	1	10	462200	567.8
		630	2940	4681	3312	544	1	1	61500	108
		1320	969	8979	3502	52	228	1	8300	89.4
		523	126	17489	3147	191	1	1	22800	493.3
		1307	1364	1989	2116	30	9	10	313600	1687
		1010	356	7213	1350	1920	8	747.5	96200	698.2
		253	222	3362	1005	281	1	1	392700	2917
		1141	2596	6681	5338	1	36	423	14400	0
		Figure 3B - correlation IL10 in AF with suppression:
		percent CD86 suppr	IL10 in pg/ml			percent IL6 suppr	IL10 in pg/ml			percent IL12p40 suppr	IL10 in pg/ml			percent TNFa suppr	IL10 in pg/ml
		51.7	1010			34.1	212			-19	212			16.1	212
		12.8	1307			57.2	630			23.4	630			73.6	630
		5.3	523			84.4	1320			45.6	1320			83.4	1320
		21.5	253			31	212			51.3	212			80.2	212
		6.5	1201			82.5	1010			67.9	1010			85.9	1010
		33.7	1010			32.6	212			21.1	212			21.1	212
		10.3	1201			58.3	1010			53.8	1010			53.8	1010
		41.6	1010			69.9	1010			60.2	1010			60.2	1010
		18.3	1201			62.6	212			94.8	212			72.1	212
		47	1320			23.2	1010			100	1010			84.2	1010
		31.8	253			51.4	1010			35.3	1010			35.3	1010
		19.5	1307			63.9	1010			65.4	1010			45.4	1010
		31.5	1201			45.1	1201			63.8	1201			-1.5	1201
		60.4	1320			52	1307			61.2	1307			65.6	1307
		54.6	253			60.9	1320			46.4	1320			53.2	1320
		28.9	1307			59.7	1201			48.3	1201			14.1	1201
		28.2	1201			78.7	1010			23.5	1010			33	1010
						63.2	1010			54.9	1010			52	1010
						50.5	1010			50.5	1010			50.5	1010
						47.4	212			43.5	212			29.9	212
						62.1	1320			50.8	1320			29.2	1320
						47.1	1201			37.5	1201			-47.4	1201
						69.2	1010			51.4	1010			20.1	1010
						35.9	1320			62.3	1320			48.2	1320
						55.4	1320			50.7	1320			47.8	1320
						60.9	1320			74.4	1320			78.7	1320
						52	1307			86.4	1307			68.1	1307
						48.5	630			43.3	630			45.7	630
						39.6	523			25.3	523			45.1	523
						80.9	1010			80.9	1010			64.1	1010
						68.3	1010			44.1	1010			23.2	1010
						80.9	1320			72	1320			49.2	1320
						70	1010			62.6	1010			56.5	1010
						67.6	1320			58.5	1320			20	1320
						81.9	1010			47.9	1010			19.5	1010
						81.5	1010			75.7	1010			67.9	1010
						72.6	1010			70.8	1010			-0.5	1010
						55	772			30.2	772			23.2	772
						38.4	1307			13.9	1307			5.3	1307
						71.2	1010			29	1010			34.9	1010
						38	1307			31.3	1307			13.7	1307
						47.3	523			25.9	523			45.4	523
						55.5	253			87.9	253			67.8	253
						19.8	1201			-18.7	1201			9.7	1201
						78.8	1010			62.5	1010			56.3	1010
						66.9	1201			93.4	1201			46.8	1201
						62.7	1010			50.2	1010			26	1010
						46.9	1201			61.5	1201			-1.3	1201
						66.5	1320			65.7	1320			-3.2	1320
						84.7	253			88.4	253			56.4	253
						76.5	1320			56	1307			-10.9	1307
						93.6	253			71.7	1201			-42.6	1201
						65.4	1307							68.5	1320
						65.6	1201							81.8	253
														57.8	1307
														-24.1	1201

## Sheet: Fig. 4
Figure 4		Brencicova et al.			"IL10 and PGE2 have complementary but distinct effects on TLR-mediated DC activation in OC"
* please note: when cells from one donor were treated with 2 or more AF samples, the same value for no AF was used for statistical analysis of paired data
		Figure 4A - neutralization with Ab - CD86 expression:
		CD86 MFI (x 1000)
		w/o AF		+10 percent AF
		medium	R848	ctrl	+aLIF	+aVEGF	+aTGFb	+aIL-10	+all AB
		6871	25038	14587	16129	15614	14145	25931	27163
		11494	20947	11666	12086	11335	11665	20599	20824
		21082	30474	28434	28085	28192	27264	32590	24511
		5030	13873	8576	8830	8694	7990	22557	22390
		5030	13873	9524	9853	9911	8892	24827	22960
		5030	13873	16351	15766	16356	16494	32419	31343
		5030	13873	11791	12797	12577	11406	30547	28878
		5357	22905	10282	10179	10048	9392	20779	22647
		5357	22905	11179	12119	10598	10895	30328	32107
		7503	26488	12839	13254	13305	14546	26792	33833
		7698	26289	13656	13040	13807	13602	27973	32435
		7698	26289	19755	20753	20955	20492	43403	43039
		6676	26401	24391	24986	25173	27137	41757	38074
		6676	26401	20770	20855	22110	20379	39228	41248
		Figure 4B - neutralization with Ab - IL6 expression:									Figure 4B - neutralization with Ab - IL12p40 expression:									Figure 4B - neutralization with Ab - TNFa expression:
		IL6 in pg/ml									IL12 p40 in pg/ml									TNFa in pg/ml
		w/o AF		+10 percent AF							w/o AF		+10 percent AF							w/o AF		+10 percent AF
		medium	R848	ctrl	+aLIF	+aVEGF	+aTGFb	+aIL-10	+all AB		medium	R848	ctrl	+aLIF	+aVEGF	+aTGFb	+aIL-10	+all AB		medium	R848	ctrl	+aLIF	+aVEGF	+aTGFb	+aIL-10	+all AB
		4.79	13107.9	2793.18	2560.44	2236.03	2366.11	8962.39	10298.2		1287	60274	46091	42743	48862	40223	89791	67005		0.5	4257.2	2850.86	2300.5	2155.78	2337.22	8714.39	8791.52
		13.08	35284.5	12994.2	14519.1	13380.8	14841	53309.3	54196		338	44771	20211	21113	20211	18073	55587	53623		0	10846.6	5209.56	5054	4526.13	4971.24	30391.4	33714.7
		12.58	9967.85	5840.69	6031.88	5606.37	5209.7	15452.5	664.75		0	8873	4391	4470	4011	4011	10694	13164		0	2869.79	1591.56	1867.41	1594.69	1371.22	7773.43	8323.55
		8.4	16559.7	5103.99	5392.88	4995.45	4652.56	37858.5	1501.74		198	175636	85285	102434	70345	45478	133838	263498		7.34	15812	12637.7	11022.7	9475.32	9898.55	76389.3	82767.7
		8.4	16559.7	6277.03	6816.52	6308.8	6962.06	43193.5	48927.2		198	175636	86343	97672	70252	42801	149306	244357		7.34	15812	11198.7	11528.8	9522.72	10286.2	79188.9	89286.2
		8.4	16559.7	8764.33	8317.93	8931.28	7980.89	46004.5	33479.9		198	175636	109841	112860	79963	47345	170283	257772		7.34	15812	23305.7	19197.8	19941	17125.7	126546	73429
		8.4	16559.7	8709.65	8494.72	10378.5	9187.05	51460.6	51007.3		198	175636	99290	109499	74983	31815	164588	111771		7.34	15812	11078.5	11564.4	10289.4	10089.9	102708	109608
		7.08	16888.5	9629.36	10274	10900.7	9672.45	43700.2	2366.85		216	74617	37968	41654	35354	36427	83647	100987		40.99	4507.48	2138.08	2913.2	3277.1	2443.56	32686.2	42926.1
		7.08	16888.5	10826.1	11491.3	13100.7	13062.5	52973.1	3337.22		216	74617	28095	30127	34242	31024	91605	106994		40.99	4507.48	2138.08	2913.2	3277.1	2443.56	32686.2	42926.1
		5.38	16984.8	7578.6	7904.59	9261.38	8165.24	47209.8	1684.29		13	23768	11714	16279	12339	12378	46296	74051		40.99	4507.48	2336.56	3116.18	3786.68	3159.76	40790.2	65720.3
		9.33	34952.7	13669.8	13361.5	16093.1	15439.9	55446.9	1964.56		0	30692	7853	8886	7814	7638	28488	38143		0	2457.14	1283.01	1656.72	1434.24	1293	18636.4	25219.6
		9.33	34952.7	16770.2	19534.4	20634.5	18505.1	107429	2555.69		0	30692	4186	4283	3679	3113	31297	65898		0	7841.43	1667.76	2218.6	2200.3	2120.62	23571.5	41888.8
		12.58	26831.8	13826	16178.7	14871.3	14540.9	51599.3	3870.9		0	45672	25875	28176	25797	26909	56458	91625		0	7841.43	2502.47	4088.83	3298.22	2529.1	53001.3	61561
		12.58	26831.8	16200.5	15536.6	16625.2	15081.2	54743.8	3584.1		0	45672	34106	34184	32409	33618	69409	110408		4.62	18938.8	10286.1	11966	10013.5	10110.9	70843.7	122866
																				4.62	18938.8	10397.4	10233.2	11076	9006.68	75241.3	100730
		Figure 4D - T cell activation:
		T cell proliferation in percent
		ctrl	R848	R848 +AF	R848 +AF +aIL-10	R848 +aIL-10
		6.16	25.6	6.24	44.5	57.8
		18.9	14.1	4.96	40.4	47.6
		0.17	1.02	0.75	10.8	31.7
		1.92	5.96	0.9	53.7	57.9

## Sheet: Fig. 5
Figure 5		Brencicova et al.			"IL10 and PGE2 have complementary but distinct effects on TLR-mediated DC activation in OC"
		Figure 5 - CD86 expression:								Figure 5 - IL6 expression:
		CD86 MFI (x1000)								IL6 in ng/ml
		R848 + AF	R848 + depl AF	R848 + mock depl AF	R848 + AF + aIL-10	R848 + AF + isotype				R848 + AF	R848 + depl AF	R848 + mock depl AF	R848 + AF + aIL-10	R848 + AF + isotype
		5636	5867	5745	19727	6984				8.134	9.204	7.664	81.117	10.356
		5361	5735	5620	19335	6252				10.286	9.921	9.357	72.651	11.038
		6700	6833	6896	18530	6680				17.893	15.8	15.941	84.879	16.353
		21322	21192	21043	33729	21412				48.361	44.427	39.502	100.228	36.267
		19454	19386	18987	23837	19154				46.964	52.478	46.559	93.538	41.781
		21750	22205	21381	32767	21676				45.236	42.847	39.171	80.635	34.539
		Figure 5 - IL12p40 expression:								Figure 5 - TNFa expression:
		IL12 p40 in ng/ml								TNFa in ng/ml
		R848 + AF	R848 + depl AF	R848 + mock depl AF	R848 + AF + aIL-10	R848 + AF + isotype				R848 + AF	R848 + depl AF	R848 + mock depl AF	R848 + AF + aIL-10	R848 + AF + isotype
		9.616	9.063	8.194	26.251	7.881				0.496	0.548	0.5	6.478	0.731
		12.921	10.454	10.193	35.115	9.237				0.727	0.743	0.719	8.494	0.703
		9.081	10.123	10.645	29.901	7.986				1.04	1.123	0.834	10.7	1.516
		190.634	164.366	145.525	283.75	112.011				7.664	7.718	6.861	26.292	7.487
		177.591	204.764	191.178	196.25	125.598				11.324	9.746	10.086	27.292	10.657
		158.931	151.141	129.764	208.207	101.866				7.514	6.78	6.222	24.21	6.508

## Sheet: Fig. 6
Figure 6		Brencicova et al.			"IL10 and PGE2 have complementary but distinct effects on TLR-mediated DC activation in OC"
* please note: when cells from one donor were treated with 2 or more AF samples, the same value for no AF was used for statistical analysis of paired data
		Figure 6A - CD86 expression:						Figure 6B - CD86 expression:
		CD86 MFI (x1000)						CD86 MFI (x1000)
		R848	R848 +AF	R848 +AF +aIL10	R848 +aIL10			R848	R848 +PF	R848 +PF +aIL10	R848 +aIL10
		22215	14261	20136	37695			31584	28295	61030	52078
		12654	10770	12474	13175			19936	19582	28005	35129
		11543	5723	9227	18590			29337	18354	32012	45452
		24420	17215	31985	39659			28281	13393	29461	44157
		39873	20610	48178	67706			28281	20775	54865	44157
		40517	38376	49343	50499			28281	25085	41079	44157
		40517	31822	39014	50499			40517	37318	55681	50499
		40517	37895	58592	50499			40517	34619	51515	50499
								40517	42748	55261	50499
		Figure 6A - IL6 expression:						Figure 6B - IL6 expression:
		IL6 in ng/ml						IL6 in ng/ml
		R848	R848 +AF	R848 +AF +aIL10	R848 +aIL10			R848	R848 +PF	R848 +PF +aIL10	R848 +aIL10
		33333.4	6362.68	38649.8	73407.7			28520	19244	85309	70850
		8344.01	2640.96	16114.9	17861.1			29685	18258	43647	56776
		8329.41	1590.54	12510.9	36554.8			38472	18684	76427	52371
		38257.3	11473.1	52231.5	94005.9			29398	9576	31994	48673
		33435.9	16430.7	114928	61408.2			29398	20730	96874	48673
		22719	11969	34421	49853			29398	15170	53498	48673
		22719	10114	26597	49853			22719	12866	49159	49853
		22719	18219	52713	49853			22719	11449	40446	49853
								22719	18783	40056	49853
		Figure 6A - IL12p40 expression:						Figure 6B - IL12p40 expression:
		IL12p40 in ng/ml						IL12p40 in ng/ml
		R848	R848 +AF	R848 +AF +aIL10	R848 +aIL10			R848	R848 +PF	R848 +PF +aIL10	R848 +aIL10
		12202	2333	16279	42902			38881	31681	93787	76788
		4732	2645	16786	19575			24386	14304	44551	73053
		26439	7401	21897	74872			53050	28988	71226	101826
		20506	7669	27243	35740			28879	16889	36567	47204
		16022	8606	33197	22546			28879	26403	65799	47204
		17415	12912	24100	17926			28879	19717	43130	47204
		17415	2107	6955	17926			17415	14214	22824	17926
		17415	20668	33514	17926			17415	13652	21166	17926
								17415	10795	20732	17926
		Figure 6A - TNFa expression:						Figure 6B - TNFa expression:
		TNFa in ng/ml						TNFa in ng/ml
		R848	R848 +AF	R848 +AF +aIL10	R848 +aIL10			R848	R848 +PF	R848 +PF +aIL10	R848 +aIL10
		6522.54	2342.18	20935	94297.4			892.4	834.1	14186.3	10704.2
		9997.45	7676.93	52009.7	34519.1			506.1	571.628	1715.81	10076.7
		2596.07	1319.11	14107.1	34700.3			1380.5	2299.2	10964.7	8760.1
		13022.8	5662.57	50076.9	66558.7			622.4	676.7	3807.9	2716.9
		5828.77	8056.85	114452	38740.2			482.3	866.2	6146.2	3399.8
		1243	678.6	2966.2	6107.6			2099.1	1015.1	5730.1	4384.8
		1243	400	499.5	6107.6			1243	904	6729.1	6107.6
		1243	1122.3	5178.1	6107.6			1243	1053.7	6972	6107.6
								1122.6	1672.1	3724.9	6107.6

## Sheet: Fig. 7
Figure 7		Brencicova et al.			"IL10 and PGE2 have complementary but distinct effects on TLR-mediated DC activation in OC"
* please note: when cells from one donor were treated with 2 or more AF samples, the same value for no AF was used for statistical analysis of paired data
		Figure 7A - TNFa expression:						Figure 7B - CD86 expression:						Figure 7B - IL-6 expression:						Figure 7B - IL-12 p40 expression:
		TNFa in pg/ml						CD86 MFI (x1000)						IL6 in pg/ml						IL12 p40 in pg/ml
		R848	R848 +AF	R848 +AF +aPGE2	R848 +AF +ctrlAb			R848	R848 +AF	R848 +AF +aPGE2	R848 +AF +ctrlAb			R848	R848 +AF	R848 +AF +aPGE2	R848 +AF +ctrlAb			R848	R848 +AF	R848 +AF +aPGE2	R848 +AF +ctrlAb
		2201.7	401	697.6	319.5			34887	15841	12999	16468			7803	497	569	506			46038	5335	6698	4367
		2201.7	2731.6	2201.7	1552.5			34887	25048	19235	23788			7803	2685	2374	2385			46038	13041	14661	13219
		2201.7	928.4	1057.3	675.2			34887	24810	19425	24604			7803	2700	1760	2745			46038	20253	16835	15293
		2201.7	694.6	743.8	501.5			34887	13798	12430	15113			7803	1835	1509	1564			46038	15807	14444	14582
		1169.3	331.9	792.5	237.2			24298	10885	9261	12055			41437	8326	11122	7682			37260	14571	15992	13696
		1169.3	2656	2822.7	1809.3			24298	20996	16121	20585			41437	19224	20473	23415			37260	18526	16837	23157
		1169.3	706.5	1024.5	478.5			24298	20070	15927	20926			41437	28917	31745	26612			37260	23952	23426	20693
		1169.3	861.9	1148.5	771.2			24298	11076	11190	11826			41437	19212	18167	18065			37260	23008	20245	19073
		3765.58	3566.53	5460.11	3642.28			19936	14540	12972	15045			29685	20555	19083	20569			24386	20989	20773	18648
		3765.58	2451.65	2837.94	2417.52			19936	9633	9365	10514			29685	13215	12569	15226			24386	17322	18810	15359
		1380.5	1191.9	1601.2	1470.8			29337	25579	22808	28419			38472	23866	22202	25709			53050	36431	40058	37081
		482.3	1218.3	1781.1	1214.1			28131	20754	17397	21975			29398	13845	13058	11268			28879	18039	16916	16631
		313.3	136.6	390.1	189.3			19920	13586	11145	13988			34535	5294	5003	4806			39792	9178	6990	8956
		313.3	446.7	573	452.9			19920	13637	11731	13769			34535	11570	11048	11038			39792	13761	18565	14189
		313.3	347.4	466	245.1			19920	16029	12898	14193									39792	19836	20871	19466
		313.3	323.4	323.023	273.023			19920	10559	9628	10736									39792	15460	14825	15032
		Figure 7C - TNFa expression:						Figure 7D - TNFa expression:												Figure 7E - PGE concentration:
		TNFa in pg/ml						reduction in TNFa in percent												PGE in pg/ml
		R848	R848 +aIL10	R848 +aIL10 +aPGE2				reduction in TNFa	Average	STDEV										malignant AF	benign PF
		632.5	18727	18782.2				R848	100	12.4917										567.8	154
		340.2	9364	9933.7				R848 +AF	23.1687	7.80163										108	0
		1191.9	16563	21110.9				R848 +Dmock-AF	43.8226	12.1593										89.4	47
		136.6	1541.1	2643.8				R848 +DPGE-AF	32.2805	9.68838										493.3	0
		446.7	3781.4	5640.3				R848 +DPGE/IL10-AF	53.9726	9.29648										2262.1	161
		347.4	4033.3	7314.7																2227	360
		323.4	2601.16	2891.86				TNFa in ng/ml	1_5	1_9	2_5	2_9	3_5	3_9	4_5	4_9				3807.6
		801.9	14037.9	15143.9				R848	1.49492		8.65495		0.809322		9.71816					771.8
		840.5	7708.3	8943.2				R848 +AF	0.680992	0.20729	3.70373	5.07231	0.013482	0.17047	1.0599	0.629959				698.2
		729.3	17490.5	19427				R848 +Dmock-AF	0.59387	0.431637	5.64296	4.31954	0.134639	0.288428	1.44852	3.89628				0
		934	9491.3	10015.1				R848 +DPGE-AF	0.98755	0.343488	3.90479	5.4423	0.0640669	0.318772	1.07408	2.49268				34.5
		1487.7	20681	22887.3				R848 +DPGE/IL10-AF	0.846618	0.70323	9.43499	7.22926	0.603457	0.54128	1.20395	0.950829				195.9
																				65.6
																				282.3
																				127.7

## Sheet: S1 Fig.
S1 Fig.		Brencicova et al.			"IL10 and PGE2 have complementary but distinct effects on TLR-mediated DC activation in OC"
		Figure S1 - CD86 expression:								Figure S1 - IL6 expression:
		CD86 MFI (x1000)								IL6 in ng/ml
		medium	R848	LPS	polyI:C					medium	R848	LPS	polyI:C
		4262	12205	12994	15196					25.91	127368	41096	4085.8
		4409	35454	36311	25120					1.91	21219.8	8606.55	469.27
		12329	24549	27541	35463					57.65	32446.1	20353.2	2121.98
		5044	23227	22715	25120					3.27	26360.7	47187.2	886.22
		11023	26716	34538	37430					0	16363.7	20427.2	662.2
		8438	29953	50194	31562					641.68	49145.8	32852.1	1257.36
		8316	23639	29842	21450					15.02	44037.4	30151.2	1116.77
		25581	64140	53311	39154					2.96	3083.86	7933.46	366.21
		13147	27968	57536	66258					123.86	48531.1	50128.3	300.05
		Figure S1 - IL12p40 expression:								Figure S1 - TNFa expression:
		IL12 p40 in ng/ml								TNFa in ng/ml
		medium	R848	LPS	polyI:C					medium	R848	LPS	polyI:C
		677	58893	30661	597					4.5	58467.6	5825.87	177.6
		0	12107	0	0					2.02	5115.21	1598.6	141.53
		144	44051	16327	45					11.08	11262.8	4166.13	252.05
		218	64003	91727	292					4.27	11536.2	17593.2	162.02
		0	64916	51823	0					0	2630.38	5102.1	44.8
		181	48410	21429	0					0	18781.3	11838	72.78
		105	90427	31076	0					1.66	10461.2	6833.09	52.04
		0	32655	9656	0					9.17	31895.9	35688.4	1656.76
		237	68687	31011	0					318.99	44833.1	28772.3	96.18

## Sheet: S2 Fig.
S2 Fig.		Brencicova et al.			"IL10 and PGE2 have complementary but distinct effects on TLR-mediated DC activation in OC"
* please note: when cells from one donor were treated with 2 or more AF samples, the same value for no AF was used for statistical analysis of paired data
		Figure S2A - CD86 expression / medium:
		CD86 MFI (x1000)
		0 percent	10 percent	25 percent
		4262	3384	3641
		4409	3610	4202
		12329	11283	10118
		5044	5553	5477
		5044	3838	3404
		11023	11864	8532
		11023	15341	13033
		8438	9502	1196
		8438	8165	11622
		8316	7046	6194
		25581	29269	22408
		25581	26291	20323
		13147	14536	14749
		13147	9999	10393
		Figure S1B - IL1b expression / R848:				Figure S1B - IL1b expression / LPS:				Figure S1B - IL1b expression / polyI:C:
		IL6 in ng/ml				IL6 in ng/ml				IL6 in ng/ml
		0 percent	10 percent	25 percent		0 percent	10 percent	25 percent		0 percent	10 percent	25 percent
		1025.53	34.29	12.94		274.94	45.36	24.26		0	0	0
		14.2	3.84	1.83		35.04	21.15	23.54		1.71	0.61	3.93
		118.41	0	0		573.48	39.72	28.36		7.78	34.4	54.79
		973.73	1060.98	1452.06		10035.4	14344.2	16114.5		2.52	10.26	28.23
		973.73	779.76	809.26		10035.4	8642.54	8476.71		2.52	21.07	66.48
		30.13	0	0		216.56	28.76	0		4.14	0	0
		30.13	0	0		216.56	50.77	38.56		4.14	0	3.4
		33.66	7.21	4.25		86.71	14.61	17.36		3.02	0.18	2.45
		79.46	10.28	16.07		716.25	308.27	477.53		2.69	1.88	3.28
		79.46	15.47	24.93		716.25	41.91	52.95		2.69	1.7	1.91

## Sheet: S3 Fig.
S3 Fig.		Brencicova et al.			"IL10 and PGE2 have complementary but distinct effects on TLR-mediated DC activation in OC"
		Figure S3A - correlation VEGF in AF with suppression:								Figure S3B - correlation Arg-1 in AF with suppression:									Figure S3C - correlation TNFa in AF with suppression:
		percent CD86 suppr	VEGF in pg/ml							percent CD86 suppr	Arg1 in ng/ml			percent IL6 suppr	Arg1 in ng/ml				percent CD86 suppr	TNFa in pg/ml			percent IL6 suppr	TNFa in pg/ml			percent IL12p40 suppr	TNFa in pg/ml
		27.1	1364							27.1	313.6			34.1	462.2				12.8	9			34.1	1			-19	1
		51.7	356							51.7	96.2			57.2	61.5				5.3	1			57.2	1			23.4	1
		12.8	1364							12.8	313.6			84.4	8.3				21.5	1			84.4	228			45.6	228
		5.3	126							5.3	22.8			31	462.2				6.5	1			31	1			51.3	1
		21.5	222							21.5	392.7			82.5	96.2				33.7	8			82.5	8			67.9	8
		6.5	1039							6.5	117.4			32.6	462.2				10.3	1			32.6	1			21.1	1
		33.7	356							33.7	96.2			58.3	96.2				41.6	8			58.3	8			53.8	8
		10.3	1039							10.3	117.4			69.9	96.2				18.3	1			69.9	8			60.2	8
		41.6	356							41.6	96.2			62.6	462.2				47	228			62.6	1			94.8	1
		18.3	1039							18.3	117.4			23.2	96.2				31.8	1			23.2	8			100	8
		47	969							47	8.3			51.4	96.2				19.5	9			51.4	8			35.3	8
		31.8	222							31.8	392.7			63.9	96.2				31.5	1			63.9	8			65.4	8
		19.5	1364							19.5	313.6			45.1	117.4				60.4	228			45.1	1			63.8	1
		31.5	1039							31.5	117.4			52	313.6				54.6	1			52	9			61.2	9
		60.4	969							60.4	8.3			60.9	8.3				28.9	9			60.9	228			46.4	228
		54.6	222							54.6	392.7			59.7	117.4				28.2	1			59.7	1			48.3	1
		28.9	1364							28.9	313.6			78.7	96.2								78.7	8			23.5	8
		28.2	1039							28.2	117.4			63.2	96.2								63.2	8			54.9	8
														50.5	96.2								50.5	8			50.5	8
														47.4	462.2								47.4	1			43.5	1
														62.1	8.3								62.1	228			50.8	228
														47.1	117.4								47.1	1			37.5	1
														69.2	96.2								69.2	8			51.4	8
														35.9	8.3								35.9	228			62.3	228
														55.4	8.3								55.4	228			50.7	228
														60.9	8.3								60.9	228			74.4	228
														52	313.6								52	9			86.4	9
														48.5	61.5								48.5	1			43.3	1
														39.6	22.8								39.6	1			25.3	1
														80.9	96.2								80.9	8			80.9	8
														68.3	96.2								68.3	8			44.1	8
														80.9	8.3								80.9	228			72	228
														70	96.2								70	8			62.6	8
														67.6	8.3								67.6	228			58.5	228
														81.9	96.2								81.9	8			47.9	8
														81.5	96.2								81.5	8			75.7	8
														72.6	96.2								72.6	8			70.8	8
														55	12.5								55	1			30.2	1
														38.4	313.6								38.4	9			13.9	9
														71.2	96.2								71.2	8			29	8
														38	313.6								38	9			31.3	9
														47.3	22.8								47.3	1			25.9	1
														55.5	392.7								55.5	1			87.9	1
														19.8	117.4								19.8	1			-18.7	1
														78.8	96.2								78.8	8			62.5	8
														66.9	117.4								66.9	1			93.4	1
														62.7	96.2								62.7	8			50.2	8
														46.9	117.4								46.9	1			61.5	1
														66.5	8.3								66.5	228			65.7	228
														84.7	392.7								84.7	1			88.4	1
														76.5	8.3								76.5	228			56	9
														93.6	392.7								93.6	1			71.7	1
														65.4	313.6								65.4	9
														65.6	117.4								65.6	1

[truncated: 2 more sheets: S4 Fig., S5 Fig.]
